# Supplementary material for: Endogenous Controls for the Evaluation of Osteoarthritis-Related miRNAs in Extracellular Vesicles from Bone-Marrow-Derived Mesenchymal Stromal Cells and the Impact of Osteoarthritis Synovial Fluid
Source: Biomolecules. 2022 Feb 16;12(2):316. doi: 10.3390/biom12020316 (PMC8869367; doi:10.3390/biom12020316)
Supplement: Supplementary file 1 [file biomolecules-12-00316-s001.zip]

Archive with 1 entries (1 files):
- Supplementary Table S1 - Biomolecules.pdf
